# Supplementary material for: Depuration Kinetics and Growth Dilution of Caribbean Ciguatoxin in the Omnivore Lagodon rhomboides: Implications for Trophic Transfer and Ciguatera Risk
Source: Toxins (Basel). 2021 Nov 1;13(11):774. doi: 10.3390/toxins13110774 (PMC8623479; doi:10.3390/toxins13110774)
Supplement: Supplementary file 1 [file toxins-13-00774-s001.zip]

Archive with 2 entries (2 files):
- toxins-13-00774-s001/Toxins_Supplementary Data Table_CTX Depuration in Pinfish_ Resubmission Final.xlsx
- toxins-13-00774-s001/Toxins_Supplementary Materials_CTX Depuration in Pinfish_Resubmission final.pdf
