# Supplementary material for: Depuration Kinetics and Growth Dilution of Caribbean Ciguatoxin in the Omnivore Lagodon rhomboides: Implications for Trophic Transfer and Ciguatera Risk
Source: Toxins (Basel). 2021 Nov 1;13(11):774. doi: 10.3390/toxins13110774 (PMC8623479; doi:10.3390/toxins13110774)
Supplement: Supplementary file 1 [file toxins-13-00774-s001.zip › toxins-13-00774-s001/Toxins_Supplementary Data Table_CTX Depuration in Pinfish_ Resubmission Final.xlsx]

## Sheet: 1. Tissue Measurements
Trial Number	Sample Number	Date Initially Weighed	Date Sampled	Timepoint	Feeding Treatment	Experimental Time (d)	Initial Weight (g)	Final Weight (g)	Growth Rate Constant kg (d-1)	Standard Length (mm)	Fork Length (mm)	Total Length (mm)	Whole Muscle (g)	Whole Liver (g)	Whole Viscera (g)	Whole Stomach (g)	Whole Brain (g)	Whole Gonad (g)	Sex	Muscle C-CTX Concentration (ng CTX3C eq./ g-1 TE)	StdDev Muscle Concentration (ng CTX3C eq./ g-1 TE)	Liver C-CTX Concentration (ng CTX3C eq./ g-1 TE)	StdDev Liver Concentration (ng CTX3C eq./ g-1 TE)	Viscera C-CTX Concentration (ng CTX3C eq./ g-1 TE)	StdDev Viscera Concentration (ng CTX3C eq./ g-1 TE)	Muscle C-CTX Burden (ng CTX3C eq.)	StdDev Muscle Burden (ng CTX3C eq.)	Liver C-CTX Burden (ng CTX3C eq.)	StdDev Liver Burden (ng CTX3C eq.)	Viscera C-CTX Burden (ng CTX3C eq.)	StdDev Viscera Burden (ng CTX3C eq.)	Total C-CTX Burden in Muscle, Liver, Viscera (ng CTX3C eq.)	Sum Total C-CTX Concentration (Σ Tissue Burdens / Σ Tissue Masses) (ng CTX3C eq. g-1 TE)
1	10000	2019-03-05	2019-03-05	T0	Control	0	39.6	39.04	NA	115	133	146	11.14	0.1764	0.766	NA	0.162	0	UN	0	0	0	0	0	0	0	0	0	0	0	0	0	0
1	10001	2019-03-05	2019-03-05	T0	Control	0	16	16.02	NA	87	100	111	4.63	0.128	0.6061	NA	0.114	0	UN	0	0	0	0	0	0	0	0	0	0	0	0	0	0
1	10002	2019-03-05	2019-03-05	T0	Control	0	22.1	21.2	NA	101	117	128	3.85	0.078	0.407	NA	0.107	0	UN	0	0	0	0	0	0	0	0	0	0	0	0	0	0
1	10003	2019-03-05	2019-03-05	T0	Control	0	40	42.58	NA	118	135	148	11.19	0.268	0.929	NA	0.172	0	UN	0	0	0	0	0	0	0	0	0	0	0	0	0	0
2	10004	2020-07-28	2020-07-30	T0	Control	0	42.2	42.52	NA	122	136	148	12.128	0.3655	0.9557	1.8137	0.2274	0	UN	0	0	0	0	0	0	0	0	0	0	0	0	0	0
2	10005	2020-07-28	2020-07-30	T0	Control	0	34.4	29.99	NA	104	119	130	10.379	0.3174	0.816	0.7155	0.1443	0	UN	0	0	0	0	0	0	0	0	0	0	0	0	0	0
2	10006	2020-07-28	2020-07-30	T0	Control	0	31.4	33.43	NA	104	120	130	12.22	0.2464	0.937	0.2327	0.2017	0	UN	0	0	0	0	0	0	0	0	0	0	0	0	0	0
1	1	2019-03-05	2019-03-10	T1	Control	6	27.6	28.43	0.004938	106	121	134	6.86	0.271	0.746	0.645	0.159	0	UN	0	0	0	0	0	0	0	0	0	0	0	0	0	0
1	2	2019-03-05	2019-03-10	T1	Control	6	14.8	15.3	0.005538	84	96	106	4.58	0.181	0.426	0.375	0.111	0	UN	0	0	0	0	0	0	0	0	0	0	0	0	0	0
1	3	2019-03-05	2019-03-10	T1	Control	6	27.5	28.73	0.007293	103	119	133	7.91	0.204	0.799	0.641	0.176	0	UN	0	0	0	0	0	0	0	0	0	0	0	0	0	0
1	4	2019-03-05	2019-03-10	T1	Control	6	31.8	34.2	0.01213	106	121	134	10.32	0.212	1.209	0.925	0.187	0	UN	0	0	0	0	0	0	0	0	0	0	0	0	0	0
1	9	2019-03-05	2019-03-14	T2	Control	10	42.4	45.37	0.00677	121	138	152	14.8	0.467	1.215	0.826	0.077	0	UN	0	0	0	0	0	0	0	0	0	0	0	0	0	0
1	10	2019-03-05	2019-03-14	T2	Control	10	19.7	20.64	0.004661	98	112	125	4.559	0.219	0.857	0.391	0.129	0	UN	0	0	0	0	0	0	0	0	0	0	0	0	0	0
1	11	2019-03-05	2019-03-14	T2	Control	10	14.7	16.38	0.01082	86	98	109	4.483	0.213	0.47	0.481	0.083	0	UN	0	0	0	0	0	0	0	0	0	0	0	0	0	0
1	12	2019-03-05	2019-03-14	T2	Control	10	26.1	27.5	0.005225	104	118	131	6.822	0.241	0.804	0.484	0.169	0	UN	0	0	0	0	0	0	0	0	0	0	0	0	0	0
1	17	2019-03-05	2019-03-24	T3	Control	20	13.3	16.61	0.01111	84	91	108	4.98	0.191	0.389	0.339	0.12	0	UN	0	0	0	0	0	0	0	0	0	0	0	0	0	0
1	18	2019-03-05	2019-03-24	T3	Control	20	26.3	32.63	0.01078	101	111	130	9.82	0.251	0.942	0.823	0.113	0	UN	0	0	0	0	0	0	0	0	0	0	0	0	0	0
1	19	2019-03-05	2019-03-24	T3	Control	20	12.6	16.89	0.01465	83	92	104	5.36	0.169	0.462	0.44	0.085	0	UN	0	0	0	0	0	0	0	0	0	0	0	0	0	0
1	20	2019-03-05	2019-03-24	T3	Control	20	15.4	18.54	0.009278	88	100	110	5.99	0.195	0.551	0.293	0.084	0	UN	0	0	0	0	0	0	0	0	0	0	0	0	0	0
2	52	2020-07-28	2020-08-18	T3	Control	20	44.1	47.53	0.009759	119	135	149	19.015	0.3964	1.3825	1.1402	0.1659	0	UN	0	0	0	0	0	0	0	0	0	0	0	0	0	0
2	53	2020-07-28	2020-08-18	T3	Control	20	44	47.92	0.007861	122	137	150	19.572	0.4258	1.6149	0.8006	0.1741	0	UN	0	0	0	0	0	0	0	0	0	0	0	0	0	0
1	25	2019-03-05	2019-03-29	D1	Control	25	41	52.5	0.006905	121	139	152	16.12	0.44	1.054	0.657	0.222	0	UN	0	0	0	0	0	0	0	0	0	0	0	0	0	0
1	26	2019-03-05	2019-03-29	D1	Control	25	43.1	52.8	0.004717	123	141	153	16.78	0.444	1.5	0.99	0.16	0	UN	0	0	0	0	0	0	0	0	0	0	0	0	0	0
1	27	2019-03-05	2019-03-29	D1	Control	25	19.7	23.69	0.006141	93	107	118	7.94	0.363	0.594	0.457	0.124	0	UN	0	0	0	0	0	0	0	0	0	0	0	0	0	0
1	28	2019-03-05	2019-03-29	D1	Control	25	34.3	38.77	0.004454	111	126	140	12.88	0.355	1.853	0.581	0.169	0	UN	0	0	0	0	0	0	0	0	0	0	0	0	0	0
1	33	2019-03-05	2019-04-03	D2	Control	30	38	45.91	0.006324	116	133	145	14.27	0.473	1.2	0.799	0.185	0	UN	0	0	0	0	0	0	0	0	0	0	0	0	0	0
1	34	2019-03-05	2019-04-03	D2	Control	30	19.5	22.18	0.005427	97	109	121	7.22	0.26	0.84	0.328	0.11	0	UN	0	0	0	0	0	0	0	0	0	0	0	0	0	0
1	35	2019-03-05	2019-04-03	D2	Control	30	30.7	37.27	0.00395	110	125	136	13.17	0.355	1.05	0.642	0.179	0	UN	0	0	0	0	0	0	0	0	0	0	0	0	0	0
1	36	2019-03-05	2019-04-03	D2	Control	30	36.1	43.15	0.007721	112	132	145	14.73	0.418	1.28	0.593	0.185	0	UN	0	0	0	0	0	0	0	0	0	0	0	0	0	0
1	41	2019-03-05	2019-04-13	D3	Control	40	21.1	24.76	0.005127	95	110	122	8.76	0.211	0.676	0.466	0.134	0	UN	0	0	0	0	0	0	0	0	0	0	0	0	0	0
1	42	2019-03-05	2019-04-13	D3	Control	40	24.5	33.52	0.006101	103	119	133	12.95	0.29	0.874	0.577	0.158	0	UN	0	0	0	0	0	0	0	0	0	0	0	0	0	0
1	43	2019-03-05	2019-04-13	D3	Control	40	16.3	20.35	0.003405	93	106	116	6.86	0.213	0.465	0.4	0.115	0	UN	0	0	0	0	0	0	0	0	0	0	0	0	0	0
1	44	2019-03-05	2019-04-13	D3	Control	40	17.8	22.95	0.003879	93	106	117	8.64	0.339	0.621	0.448	0.108	0	UN	0	0	0	0	0	0	0	0	0	0	0	0	0	0
2	58	2020-07-28	2020-09-27	D4	Control	60	41.9	54.5	0.004337	121	138	151	22.12	0.7384	0.9424	0.3232	0.2346	0	UN	0	0	0	0	0	0	0	0	0	0	0	0	0	0
2	59	2020-07-28	2020-09-27	D4	Control	60	33.9	48	0.00581	118	134	149	19.5	0.7468	1.1989	0.582	0.2161	0	UN	0	0	0	0	0	0	0	0	0	0	0	0	0	0
2	68	2020-07-28	2020-11-25	D6	Control	119	30	53.121	0.004699	125	137	154	23.176	0.3991	1.27	0.9555	0.2244	0.1998	F	0	0	0	0	0	0	0	0	0	0	0	0	0	0
2	69	2020-07-28	2020-11-25	D6	Control	119	34.3	52.4	0.003433	121	138	153	21.984	0.6175	1.3228	1.2124	0.3085	0.2147	M	0	0	0	0	0	0	0	0	0	0	0	0	0	0
1	5	2019-03-05	2019-03-10	T1	CTX	6	16.4	16.74	0.00342	94	108	117	3.63	0.067	0.504	0.41	0.126	0	UN	0	0	0	0	2.05287	0.81972	0	0	0	0	1.03465	0.413139	1.03465	0.246286
1	6	2019-03-05	2019-03-10	T1	CTX	6	21.3	19.85	-0.01175	97	111	120	3.21	0.154	0.652	0.525	0.178	0	UN	0	0	0	0	1.75437	0.465835	0	0	0	0	1.14385	0.303725	1.14385	0.284823
1	7	2019-03-05	2019-03-10	T1	CTX	6	42.3	42.36	0.0002362	114	132	147	11.6	0.42	1.17	1.112	0.207	0	UN	0	0	0.120153	0.0129532	2.1093	0.620181	0	0	0.0504644	0.00544035	2.46788	0.725612	2.51834	0.190928
1	8	2019-03-05	2019-03-10	T1	CTX	6	13.6	14.43	0.009873	89	109	101	3.76	0.103	0.434	0.352	0.101	0	UN	0.00900845	0.00374539	0	0	2.22789	0.512781	0.0338718	0.0140827	0	0	0.966905	0.222547	1.00078	0.232901
1	13	2019-03-05	2019-03-14	T2	CTX	10	14.5	15.498	0.006656	82	95	103	4.786	0.06	0.363	0.308	0.109	0	UN	0	0	0.485966	0.156919	4.6231	1.32521	0	0	0.029158	0.00941513	1.67819	0.481053	1.70734	0.327768
1	14	2019-03-05	2019-03-14	T2	CTX	10	22.7	23.55	0.003676	97	111	122	6.52	0.343	0.571	0.561	0.106	0	UN	0.0247403	0.00818897	0	0	4.12138	1.36274	0.161307	0.0533921	0	0	2.35331	0.778126	2.51461	0.338258
1	15	2019-03-05	2019-03-14	T2	CTX	10	33.9	37.54	0.0102	109	127	137	12.67	0.267	1.217	0.797	0.119	0	UN	0	0	0.106658	0.0473018	2.46089	1.04053	0	0	0.0284777	0.0126296	2.9949	1.26632	3.02338	0.213606
1	16	2019-03-05	2019-03-14	T2	CTX	10	28.3	29.56	0.004356	106	122	132	7.903	0.185	0.749	0.561	0.131	0	UN	0.0175706	0.0126602	0	0	2.86934	1.21787	0.13886	0.100054	0	0	2.14913	0.912188	2.28799	0.258911
1	21	2019-03-05	2019-03-24	T3	CTX	20	22	24.97	0.006332	101	111	125	7.54	0.192	0.663	0.527	0.176	0	UN	0.0339201	0.0104172	2.32773	0.618042	4.10893	1.06545	0.255758	0.0785454	0.446924	0.118664	2.72422	0.706393	3.4269	0.408208
1	22	2019-03-05	2019-03-24	T3	CTX	20	28.9	34.74	0.009203	113	130	143	9.11	0.246	1.118	0.559	0.166	0	UN	0.0694411	0.0260715	0.220349	0.0536138	2.94729	1.21752	0.632609	0.237511	0.054206	0.013189	3.29507	1.36119	3.98188	0.380168
1	23	2019-03-05	2019-03-24	T3	CTX	20	15.5	17.6	0.006353	90	104	113	5.46	0.151	0.449	0.353	0.107	0	UN	0.0181486	0.00464603	1.20545	0.332433	4.80215	1.37325	0.0990916	0.0253673	0.182022	0.0501974	2.15617	0.61659	2.43728	0.402191
1	24	2019-03-05	2019-03-24	T3	CTX	20	39.3	46.65	0.008572	113	133	146	16.23	0.569	1.055	0.489	0.17	0	UN	0.0360518	0.00565718	0.266867	0.136869	5.73571	1.77567	0.585121	0.091816	0.151848	0.0778786	6.05117	1.87333	6.78814	0.380203
2	54	2020-07-28	2020-08-18	T3	CTX	20	31.3	37.73	0.007043	107	121	135	15.0193	0.4549	0.9524	0.6286	0.1943	0	UN	0.073522	0.000876191	0.537153	0.17452	4.34353	1.89414	1.10425	0.0131598	0.244351	0.079389	4.13678	1.80398	5.48538	0.333933
2	55	2020-07-28	2020-08-18	T3	CTX	20	30	35.807	0.007585	108	122	135	13.6968	0.3422	1.0103	0.6137	0.1377	0	UN	0.049005	0.0244378	1.48475	0.524862	3.56569	1.53378	0.671211	0.33472	0.508082	0.179608	3.60241	1.54958	4.78171	0.317736
2	56	2020-07-28	2020-08-18	T3	CTX	20	27.5	32.96	0.008666	104	118	130	12.044	0.2473	1.1422	0.5327	0.1383	0	UN	0.0513491	0.0121577	1.12804	0.213766	3.60215	1.10251	0.618448	0.146427	0.278965	0.0528643	4.11438	1.25929	5.01179	0.373082
2	57	2020-07-28	2020-08-18	T3	CTX	20	41	49.8	0.007695	120	135	151	16.097	0.3797	1.3096	1.1957	0.1929	0	UN	0.0507045	0.0205598	0.507748	0.123971	3.69384	0.533322	0.816191	0.330952	0.192792	0.0470717	4.83746	0.698438	5.84644	0.328705
1	29	2019-03-05	2019-03-29	D1	CTX	25	23.8	28.46	0.005987	103	118	129	8	0.331	0.798	0.469	0.138	0	UN	0.0697474	0.0400844	0.1296	0	5.70748	2.37584	0.557979	0.320675	0.0428977	0	4.55457	1.89592	5.15545	0.564733
1	30	2019-03-05	2019-03-29	D1	CTX	25	15.4	18.71	0.008603	88	100	111	5.8	0.197	0.45	0.455	0.109	0	UN	0.0273268	0.0119938	0.523243	0.091405	4.51777	1.39653	0.158495	0.0695638	0.103079	0.0180068	2.033	0.62844	2.29457	0.355913
1	31	2019-03-05	2019-03-29	D1	CTX	25	33.1	41.44	0.006502	108	130	143	13.1	0.405	0.748	0.708	0.176	0	UN	0.0132287	0.00245759	0.508984	0.199593	7.0201	1.82218	0.173296	0.0321944	0.206138	0.080835	5.25103	1.36299	5.63047	0.395037
1	32	2019-03-05	2019-03-29	D1	CTX	25	19.7	23.91	0.007057	97	111	123	7.19	0.233	0.724	0.404	0.157	0	UN	0.0344055	0.007064	0.895227	0.401249	5.18307	1.79328	0.247376	0.0507902	0.208588	0.093491	3.75254	1.29833	4.20851	0.516571
1	37	2019-03-05	2019-04-03	D2	CTX	30	14.6	17.45	0.004966	84	97	108	6.33	0.241	0.402	0.287	0.118	0	UN	0.0471842	0.0224115	1.16128	0.368344	6.42496	1.91394	0.298676	0.141865	0.279869	0.088771	2.58283	0.769403	3.16138	0.453374
1	38	2019-03-05	2019-04-03	D2	CTX	30	17	22.14	0.007591	89	103	113	7.44	0.184	0.522	0.505	0.151	0	UN	0.0601379	0.0303068	0.124342	0.0580805	5.75098	1.59083	0.447426	0.225483	0.0228789	0.0106868	3.00201	0.830414	3.47231	0.42626
1	39	2019-03-05	2019-04-03	D2	CTX	30	16.4	20	0.007477	92	105	114	7.12	0.199	0.397	0.457	0.131	0	UN	0.0473255	0.00796507	0.135545	0	2.00802	0.726183	0.336957	0.0567113	0.0269734	0	0.797185	0.288294	1.16112	0.150482
1	40	2019-03-05	2019-04-03	D2	CTX	30	18.8	23.42	0.005923	94	106	118	8.4	0.314	0.566	0.41	0.12	0	UN	0.0466993	0.0320573	1.00837	0.198075	5.58796	2.26018	0.392274	0.269281	0.316628	0.0621957	3.16278	1.27926	3.87169	0.417208
1	45	2019-03-05	2019-04-13	D3	CTX	40	30.6	37.47	0.008493	111	126	139	13.91	0.29	0.948	0.642	0.179	0	UN	0.0306377	0.0211271	1.76841	0.320896	6.33269	1.54838	0.426171	0.293878	0.51284	0.0930599	6.00339	1.46786	6.9424	0.458305
1	46	2019-03-05	2019-04-13	D3	CTX	40	16.1	22	0.008043	89	101	113	8.41	0.167	0.513	0.336	0.116	0	UN	0.012343	0.00284351	0.25885	0.0603163	3.19337	1.84656	0.103805	0.0239139	0.043228	0.0100728	1.6382	0.947287	1.78523	0.196395
1	47	2019-03-05	2019-04-13	D3	CTX	40	17.2	23.5	0.008232	93	108	121	8.79	0.306	0.714	0.511	0.136	0	UN	0.0344658	0.0161399	0.825487	0.234975	4.0474	0.852222	0.302954	0.141869	0.252599	0.0719024	2.88984	0.608486	3.44539	0.351213
1	48	2019-03-05	2019-04-13	D3	CTX	40	12.9	16.75	0.008838	84	96	105	5.41	0.222	0.496	0.346	0.122	0	UN	0.0197166	0.00237938	0.123192	0.0518103	4.13221	1.71027	0.106667	0.0128724	0.0273486	0.0115019	2.04958	0.848292	2.18359	0.35633
2	60	2020-07-28	2020-09-27	D4	CTX	60	38	48.3	0.003805	117	133	147	20.3	0.7224	1.1423	0.3534	0.2545	0	UN	0.0534992	0.0189215	0.456336	0.283559	2.59107	1.0224	1.08603	0.384107	0.329657	0.204843	2.95978	1.16789	4.37547	0.197407
2	61	2020-07-28	2020-09-27	D4	CTX	60	48.9	70	0.005797	132	148	164	30.46	0.7126	1.7871	0.7292	0.2769	0	UN	0.0482943	0.0202761	2.51907	1.36695	5.06614	1.68233	1.47104	0.617609	1.79509	0.974088	9.0537	3.00649	12.3198	0.373785
2	62	2020-07-28	2020-09-27	D4	CTX	60	41.1	58.9	0.005781	123	139	155	26.5	0.7207	1.2195	0.5221	0.256	0	UN	0.0448454	0.0210564	1.49014	0.620314	5.82587	0.61797	1.1884	0.557995	1.07395	0.447061	7.10465	0.753614	9.367	0.329358
2	63	2020-07-28	2020-09-27	D4	CTX	60	33.1	45.6	0.005363	116	131	145	18.89	0.4711	0.9909	0.3609	0.2375	0	UN	0.0307139	0.00314213	1.60412	0.166137	1.91588	0.842075	0.580185	0.0593548	0.755703	0.0782672	1.89844	0.834412	3.23433	0.15892
2	64	2020-07-28	2020-10-27	D5	CTX	90	32.9	45.1	0.003413	117	132	148	19.1	0.5564	0.8133	0.2926	0.2091	0.4035	F	0.0458063	0.019013	2.07532	0.310708	4.70638	0.851937	0.8749	0.363148	1.15471	0.172878	3.8277	0.692881	5.85731	0.286145
2	65	2020-07-28	2020-10-27	D5	CTX	90	28.6	42.8	0.004363	113	128	142	18.3	0.5585	0.7408	0.5172	0.2282	0	UN	0.0467145	0.0208876	0.383261	0.045294	3.1046	0.489734	0.854875	0.382242	0.214051	0.0252967	2.29989	0.362795	3.36882	0.171884
2	66	2020-07-28	2020-10-27	D5	CTX	90	32.7	54.6	0.005559	122	140	154	24	0.4583	1.0169	0.5003	0.235	0.6961	F	0.0350148	0.017235	0.231118	0.0457228	4.90819	1.03177	0.840355	0.413641	0.105922	0.0209548	4.99114	1.0492	5.93742	0.233067
2	67	2020-07-28	2020-10-27	D5	CTX	90	40	60.3	0.004454	125	140	156	26.9	0.6012	1.2385	0.7542	0.2586	0.2354	M	0.0492052	0.0110087	0.716851	0.185078	3.13977	1.00807	1.32362	0.296135	0.430971	0.111269	3.88861	1.2485	5.6432	0.196355
2	70	2020-07-28	2020-11-25	D6	CTX	119	33.3	60.26	0.004857	133	152	171	24.599	0.5785	1.3337	1.0826	0.297	0.1192	M	0.0656496	0.0265482	0.422641	0.0336336	1.47281	0.877301	1.61491	0.653058	0.244498	0.0194571	1.96428	1.17006	3.8237	0.144229
2	71	2020-07-28	2020-11-25	D6	CTX	119	40.3	76.68	0.005131	137	156	175	32.3697	0.8144	1.6653	1.3287	0.2552	0.6295	M	0.0866254	0.0330264	1.11316	0.107536	1.94419	0.482968	2.80404	1.06905	0.906561	0.0875774	3.23767	0.804286	6.94827	0.19938
2	72	2020-07-28	2020-11-25	D6	CTX	119	31.1	56.12	0.00467	124	142	158	22.8005	0.7378	1.5565	0.8504	0.2868	0.4862	M	0.11187	0.0413079	1.04592	0.175203	1.85712	0.219474	2.55069	0.941842	0.771681	0.129265	2.89061	0.341611	6.21298	0.24758
2	73	2020-07-28	2020-11-25	D6	CTX	119	43.7	69.66	0.003818	127	146	164	27.9926	0.8777	1.2457	1.2232	0.2698	0.7628	M	0.0949367	0.040626	2.35995	0.356036	1.66299	0.503763	2.65752	1.13723	2.07133	0.312493	2.07158	0.627537	6.80044	0.225808

## Sheet: 2. Trial 1 Feeding Rate
																	Control	CTX
																Average Pellet Weight (g)	0.09775	0.0906667
																Average Pellet Dry Weight (g)	0.062815	0.06588
																Pellet C-CTX Concentration (ng CTX3C eq. / pellet)	0	0.096
Trial Number	Sample Number	Timepoint	Treatment	Initial Weight (g)	Number of Pellets Fed Daily (pellets / d)	Total Experimental Time (d)	Time in Bioaccumulation Phase (d)	Time in Depuration Phase (d)	Daily CTX Feeding Rate (ng CTX3C eq. / d)	Normalized Daily CTX Feeding Rate (ng CTX3C eq. / g fish / d)	Total Toxin Ingested (ng CTX3C eq.)	Daily Food Intake (g / d)	Food Intake as Percent of Initial Fish Weight (%)	Daily Food Intake (Dry Weight) (g / d)	Food Intake as Percent of Initial Fish Weight (Dry Weight) (%)
1	10000	T0	Control	39.6	0	0	0	0	0	0	0	0	0	0	0
1	10001	T0	Control	16	0	0	0	0	0	0	0	0	0	0	0
1	10002	T0	Control	22.1	0	0	0	0	0	0	0	0	0	0	0
1	10003	T0	Control	40	0	0	0	0	0	0	0	0	0	0	0
1	1	T1	Control	27.6	5	6	6	0	0	0	0	0.48875	1.77083	0.314075	1.13795
1	2	T1	Control	14.8	3	6	6	0	0	0	0	0.29325	1.98142	0.188445	1.27328
1	3	T1	Control	27.5	5	6	6	0	0	0	0	0.48875	1.77727	0.314075	1.14209
1	4	T1	Control	31.8	6	6	6	0	0	0	0	0.5865	1.84434	0.37689	1.18519
1	9	T2	Control	42.4	8	10	10	0	0	0	0	0.782	1.84434	0.50252	1.18519
1	10	T2	Control	19.7	4	10	10	0	0	0	0	0.391	1.98477	0.25126	1.27543
1	11	T2	Control	14.7	3	10	10	0	0	0	0	0.29325	1.9949	0.188445	1.28194
1	12	T2	Control	26.1	5	10	10	0	0	0	0	0.48875	1.87261	0.314075	1.20335
1	17	T3	Control	13.3	3	20	20	0	0	0	0	0.29325	2.20489	0.188445	1.41688
1	18	T3	Control	26.3	5	20	20	0	0	0	0	0.48875	1.85837	0.314075	1.1942
1	19	T3	Control	12.6	3	20	20	0	0	0	0	0.29325	2.32738	0.188445	1.4956
1	20	T3	Control	15.4	3	20	20	0	0	0	0	0.29325	1.90422	0.188445	1.22367
1	25	D1	Control	41	8	25	20	5	0	0	0	0.782	1.90732	0.50252	1.22566
1	26	D1	Control	43.1	8	25	20	5	0	0	0	0.782	1.81439	0.50252	1.16594
1	27	D1	Control	19.7	4	25	20	5	0	0	0	0.391	1.98477	0.25126	1.27543
1	28	D1	Control	34.3	6	25	20	5	0	0	0	0.5865	1.70991	0.37689	1.0988
1	33	D2	Control	38	7	30	20	10	0	0	0	0.68425	1.80066	0.439705	1.15712
1	34	D2	Control	19.5	4	30	20	10	0	0	0	0.391	2.00513	0.25126	1.28851
1	35	D2	Control	30.7	6	30	20	10	0	0	0	0.5865	1.91042	0.37689	1.22765
1	36	D2	Control	36.1	6	30	20	10	0	0	0	0.5865	1.62465	0.37689	1.04402
1	41	D3	Control	21.1	4	40	20	20	0	0	0	0.391	1.85308	0.25126	1.19081
1	42	D3	Control	24.5	5	40	20	20	0	0	0	0.48875	1.9949	0.314075	1.28194
1	43	D3	Control	16.3	3	40	20	20	0	0	0	0.29325	1.79908	0.188445	1.1561
1	44	D3	Control	17.8	4	40	20	20	0	0	0	0.391	2.19663	0.25126	1.41157
1	5	T1	CTX	16.4	3	6	6	0	0.288	0.017561	1.728	0.272	1.65854	0.19764	1.20512
1	6	T1	CTX	21.3	4	6	6	0	0.384	0.0180282	2.304	0.362667	1.70266	0.26352	1.23718
1	7	T1	CTX	42.3	8	6	6	0	0.768	0.018156	4.608	0.725333	1.71474	0.52704	1.24596
1	8	T1	CTX	13.6	3	6	6	0	0.288	0.0211765	1.728	0.272	2	0.19764	1.45324
1	13	T2	CTX	14.5	3	10	10	0	0.288	0.0198621	2.88	0.272	1.87586	0.19764	1.36303
1	14	T2	CTX	22.7	5	10	10	0	0.48	0.0211454	4.8	0.453333	1.99706	0.3294	1.4511
1	15	T2	CTX	33.9	6	10	10	0	0.576	0.0169912	5.76	0.544	1.60472	0.39528	1.16602
1	16	T2	CTX	28.3	5	10	10	0	0.48	0.0169611	4.8	0.453333	1.60188	0.3294	1.16396
1	21	T3	CTX	22	4	20	20	0	0.384	0.0174545	7.68	0.362667	1.64848	0.26352	1.19782
1	22	T3	CTX	28.9	5	20	20	0	0.48	0.016609	9.6	0.453333	1.56863	0.3294	1.13979
1	23	T3	CTX	15.5	3	20	20	0	0.288	0.0185806	5.76	0.272	1.75484	0.19764	1.2751
1	24	T3	CTX	39.3	7	20	20	0	0.672	0.0170992	13.44	0.634667	1.61493	0.46116	1.17344
1	29	D1	CTX	23.8	5	25	20	5	0.48	0.0201681	9.6	0.453333	1.90476	0.3294	1.38403
1	30	D1	CTX	15.4	3	25	20	5	0.288	0.0187013	5.76	0.272	1.76623	0.19764	1.28338
1	31	D1	CTX	33.1	6	25	20	5	0.576	0.0174018	11.52	0.544	1.6435	0.39528	1.1942
1	32	D1	CTX	19.7	4	25	20	5	0.384	0.0194924	7.68	0.362667	1.84095	0.26352	1.33766
1	37	D2	CTX	14.6	3	30	20	10	0.288	0.019726	5.76	0.272	1.86301	0.19764	1.3537
1	38	D2	CTX	17	4	30	20	10	0.384	0.0225882	7.68	0.362667	2.13333	0.26352	1.55012
1	39	D2	CTX	16.4	3	30	20	10	0.288	0.017561	5.76	0.272	1.65854	0.19764	1.20512
1	40	D2	CTX	18.8	4	30	20	10	0.384	0.0204255	7.68	0.362667	1.92908	0.26352	1.4017
1	45	D3	CTX	30.6	6	40	20	20	0.576	0.0188235	11.52	0.544	1.77778	0.39528	1.29176
1	46	D3	CTX	16.1	3	40	20	20	0.288	0.0178882	5.76	0.272	1.68944	0.19764	1.22758
1	47	D3	CTX	17.2	4	40	20	20	0.384	0.0223256	7.68	0.362667	2.10853	0.26352	1.53209
1	48	D3	CTX	12.9	3	40	20	20	0.288	0.0223256	5.76	0.272	2.10853	0.19764	1.53209

## Sheet: 3. Trial 2 Feeding Rate
																	Control	CTX
																Average Pellet Weight (g)	0.08875	0.0943333
																Average Pellet Dry Weight (g)	0.055645	0.0624467
																Pellet C-CTX Concentration (ng CTX3C eq. / pellet)	0	0.091
Trial Number	Sample Number	Timepoint	Treatment	Initial Weight (g)	Number of Pellets Fed Daily (pellets / d)	Total Experimental Time (d)	Time in Bioaccumulation Phase (d)	Time in Depuration Phase (d)	Daily CTX Feeding Rate (ng CTX3C eq. / d)	Normalized Daily CTX Feeding Rate (ng CTX3C eq. / g fish / d)	Total Toxin Ingested (ng CTX3C eq.)	Daily Food Intake (g / d)	Food Intake as Percent of Initial Fish Weight (%)	Daily Food Intake (Dry Weight) (g / d)	Food Intake as Percent of Initial Fish Weight (Dry Weight) (%)
2	10004	T0	Control	42.2	0	0	0	0	0	0	0	0	0	0	0
2	10005	T0	Control	34.4	0	0	0	0	0	0	0	0	0	0	0
2	10006	T0	Control	31.4	0	0	0	0	0	0	0	0	0	0	0
2	52	T3	Control	44.1	8	20	20	0	0	0	0	0.71	1.60998	0.44516	1.00943
2	53	T3	Control	44	8	20	20	0	0	0	0	0.71	1.61364	0.44516	1.01173
2	58	D4	Control	41.9	8	60	20	40	0	0	0	0.71	1.69451	0.44516	1.06243
2	59	D4	Control	33.9	7	60	20	40	0	0	0	0.62125	1.8326	0.389515	1.14901
2	68	D6	Control	30	6	119	20	99	0	0	0	0.5325	1.775	0.33387	1.1129
2	69	D6	Control	34.3	7	119	20	99	0	0	0	0.62125	1.81122	0.389515	1.13561
2	54	T3	CTX	31.3	6	20	20	0	0.546	0.0174441	10.92	0.566	1.80831	0.37468	1.19706
2	55	T3	CTX	30	6	20	20	0	0.546	0.0182	10.92	0.566	1.88667	0.37468	1.24893
2	56	T3	CTX	27.5	5	20	20	0	0.455	0.0165455	9.1	0.471667	1.71515	0.312233	1.13539
2	57	T3	CTX	41	8	20	20	0	0.728	0.0177561	14.56	0.754667	1.84065	0.499573	1.21847
2	60	D4	CTX	38	7	60	20	40	0.637	0.0167632	12.74	0.660333	1.73772	0.437127	1.15033
2	61	D4	CTX	48.9	9	60	20	40	0.819	0.0167485	16.38	0.849	1.7362	0.56202	1.14933
2	62	D4	CTX	41.1	8	60	20	40	0.728	0.0177129	14.56	0.754667	1.83617	0.499573	1.21551
2	63	D4	CTX	33.1	6	60	20	40	0.546	0.0164955	10.92	0.566	1.70997	0.37468	1.13196
2	64	D5	CTX	32.9	6	90	20	70	0.546	0.0165957	10.92	0.566	1.72036	0.37468	1.13884
2	65	D5	CTX	28.6	5	90	20	70	0.455	0.0159091	9.1	0.471667	1.64918	0.312233	1.09172
2	66	D5	CTX	32.7	6	90	20	70	0.546	0.0166972	10.92	0.566	1.73089	0.37468	1.14581
2	67	D5	CTX	40	8	90	20	70	0.728	0.0182	14.56	0.754667	1.88667	0.499573	1.24893
2	70	D6	CTX	33.3	6	119	20	99	0.546	0.0163964	10.92	0.566	1.6997	0.37468	1.12517
2	71	D6	CTX	40.3	8	119	20	99	0.728	0.0180645	14.56	0.754667	1.87262	0.499573	1.23964
2	72	D6	CTX	31.1	6	119	20	99	0.546	0.0175563	10.92	0.566	1.81994	0.37468	1.20476
2	73	D6	CTX	43.7	8	119	20	99	0.728	0.016659	14.56	0.754667	1.72693	0.499573	1.14319

## Sheet: 4. Fish Growth
	Fish ID
	1	2	3	4	5	6	7	8	9	10	11	12	13	14	15	16	17	18	19	20	21	22	23	24	25	26	27	28	29	30	31	32	33	34	35	36	37	38	39	40	41	42	43	44	45	46	47	48	49
Days Since Initial Weight	Weight (g)
0	27.6	14.8	27.5	31.8	16.4	21.3	42.3	13.6	42.4	19.7	14.7	26.1	14.5	22.7	33.9	28.3	13.3	26.3	12.6	15.4	22	28.9	15.5	39.3	41	43.1	19.7	34.3	23.8	15.4	33.1	19.7	38	19.5	30.7	36.1	14.6	17	16.4	18.8	21.1	24.5	16.3	17.8	30.6	16.1	17.2	12.9	42.2
2																																																	42.52
6	28.43	15.3	28.73	34.2	16.74	19.85	42.36	14.43
10									45.37	20.64	16.38	27.5	15.498	23.55	37.54	29.56
14																	15.4	30.3	15.2	17.6	23.3	30.9	16.5	45	46.4	49.1	23.2	37.3	26.1	17.3	38.5	21.5	41.4	19.9	33.4	41.2	15.4	19.1	17.8	21	22.1	26.9	18.2	19.6	32.6	17.9	19.4	14.9
20																	16.61	32.63	16.89	18.54	24.97	34.74	17.6	46.65
22
25																									52.5	52.8	23.69	38.77	28.46	18.71	41.44	23.91
30																																	45.91	22.18	37.27	43.15	17.45	22.14	20	23.42
40																																									24.76	33.52	20.35	22.95	37.47	22	23.5	16.75
45
62
92
102
121
[truncated: 24 more columns]

## Sheet: Metadata
Excel Sheet	Category	Heading	Description
1. Tissue Measurements	Sample Description	Trial Number	Identification number for the experiment trial; either 1 for the year 2019 or 2 for the year 2020
		Sample Number	Identification number for sample tracking
		Date Initially Weighed (DD-Month-YY)	Date the initial whole weight of the live fish was recorded (DD-Month-YY)
		Date Sampled (DD-Month-YY)	Date the fish was removed from the experiment for processing and analysis; also date the final whole fish weight was recorded (DD-Month-YY)
		Timepoint	Brief description of the point the fish was sampled during bioaccumulation (T0, T1, T2, T3) or depuration (D1, D2, D3, D4, D5, D6)
		Treatment	Type of experimental food provided to the fish; either Control (contained non-toxic barracuda) or CTX (contained barracuda with naturally incurred Caribbean ciguatoxin)
		Experimental Time (d)	Number of days (d) fish were treated under experimental conditions; fish were fed once daily
	Morphometrics	Initial Weight (g)	Mass of the fish prior to experiment; measured in grams (g) by water displacement
		Final Weight (g)	Mass of the fish post-experiment; measured in grams (g) on an analytical balance
		Growth Rate Constant kg (d-1)	First order rate constant for fish growth; calculated by rearranging the exponential growth model to solve for kg and using the initial weight, final weight, and delta time in days (d) between date initially weighed and date sampled; in units of d-1
		Standard Length (mm)	Standard length of the fish in millimeters (mm)
		Fork Length (mm)	Fork length of the fish in millimeters (mm)
		Total Length (mm)	Total length of the fish in millimeters (mm)
		Whole Muscle (g)	Total mass of the muscle tissue from the fillets and scraped from the carcass not including muscle tissue around the face and head; measured as a wet weight in grams (g)
		Whole Liver (g)	Total mass of the whole liver measured as a wet weight in grams (g)
		Whole Viscera (g)	Total mass of the whole organs from the gut cavity not including the liver, stomach, swim bladder, or kidney; measured as a wet weight in grams (g)
		Whole Stomach (g)	Total mass of the stomach which may include undigested food in some cases; measured as a wet weight in grams (g)
		Whole Brain (g)	Total mass of the brain measured as a wet weight in grams (g)
		Whole Gonad (g)	Total mass of the gonads or ovaries measured as a wet weight in grams (g); gonads that were immature and difficult to locate due to small size were recorded as zero
		Sex	Sex of the fish; either female (F), male (M), or unknown (UN) when gonads were immature or not located
	Results of Neuroblastoma Assay (N2A-MTT) Note: Values of zero are below detection limits	Muscle C-CTX Concentration (ng CTX3C eq./ g-1 TE)	Average Caribbean ciguatoxin (C-CTX) concentration in the extracted subsample of homogenized whole muscle; measured in nanograms (ng) CTX3C equivalence (eq.) per gram (g) tissue equivalence (TE) of the original tissue weight
		StdDev Muscle Concentration (ng CTX3C eq./ g-1 TE)	Standard deviation of Caribbean ciguatoxin (C-CTX) concentration in the extracted subsample of homogenized whole muscle; measured in nanograms (ng) CTX3C equivalence (eq.) per gram (g) tissue equivalence (TE) of the original tissue weight
		Liver C-CTX Concentration (ng CTX3C eq./ g-1 TE)	Average Caribbean ciguatoxin (C-CTX) concentration in the extracted whole liver sample; measured in nanograms (ng) CTX3C equivalence (eq.) per gram (g) tissue equivalence (TE) of the original tissue weight
		StdDev Liver Concentration (ng CTX3C eq./ g-1 TE)	Standard deviation of Caribbean ciguatoxin (C-CTX) concentration in the extracted whole liver sample; measured in nanograms (ng) CTX3C equivalence (eq.) per gram (g) tissue equivalence (TE) of the original tissue weight
		Viscera C-CTX Concentration (ng CTX3C eq./ g-1 TE)	Average Caribbean ciguatoxin (C-CTX) concentration in the extracted whole viscera sample; measured in nanograms (ng) CTX3C equivalence (eq.) per gram (g) tissue equivalence (TE) of the original tissue weight
		StdDev Viscera Concentration (ng CTX3C eq./ g-1 TE)	Standard deviation of Caribbean ciguatoxin (C-CTX) concentration in the extracted whole viscera sample; measured in nanograms (ng) CTX3C equivalence (eq.) per gram (g) tissue equivalence (TE) of the original tissue weight
	Total Toxin Quantification	Muscle C-CTX Burden (ng CTX3C eq.)	Whole amount of Caribbean ciguatoxin (C-CTX) estimated in the muscle in nanograms (ng) CTX3C equivalence (eq.); calculated by multiplying concentration times whole muscle weight
		StdDev Muscle Burden (ng CTX3C eq.)	Standard deviation of whole amount of Caribbean ciguatoxin (C-CTX) estimated in the muscle in nanograms (ng) CTX3C equivalence (eq.); calculated by multiplying standard deviation of the concentration times whole muscle weight
		Liver C-CTX Burden (ng CTX3C eq.)	Whole amount of Caribbean ciguatoxin (C-CTX) estimated in the liver in nanograms (ng) CTX3C equivalence (eq.); calculated by multiplying concentration times whole liver weight
		StdDev Liver Burden (ng CTX3C eq.)	Standard deviation of whole amount of Caribbean ciguatoxin (C-CTX) estimated in the liver in nanograms (ng) CTX3C equivalence (eq.); calculated by multiplying standard deviation of the concentration times whole liver weight
		Viscera C-CTX Burden (ng CTX3C eq.)	Whole amount of Caribbean ciguatoxin (C-CTX) estimated in the viscera in nanograms (ng) CTX3C equivalence (eq.); calculated by multiplying concentration times whole viscera weight
		StdDev Viscera Burden (ng CTX3C eq.)	Standard deviation of whole amount of Caribbean ciguatoxin (C-CTX) estimated in the viscera in nanograms (ng) CTX3C equivalence (eq.); calculated by multiplying standard deviation of the concentration times whole viscera weight
		Total C-CTX Burden in Muscle, Liver, Viscera (ng CTX3C eq.)	Whole amount of Caribbean ciguatoxin (C-CTX) estimated in the whole muscle, liver, and viscera in nanograms (ng) CTX3C equivalence (eq.); calculated by adding the average C-CTX burdens in those tissues
		Sum Total C-CTX Concentration (Sum Tissue Burdens / Sum Tissue Masses) (ng CTX3C eq. g-1 TE)	Total concentration of Caribbean ciguatoxin in the whole muscle, liver, and viscera combined in nanograms (ng) CTX3C equivalence (eq.) per gram of the original tissue weight; calculated by dividing the sum total C-CTX burden in those tissues by the sum total whole mass of those tissues
2 and 3. Feeding Rate	Sample Description	Trial Number	Identification number for the experiment trial; either 1 for the year 2019 or 2 for the year 2020
		Sample Number	Identification number for sample tracking
		Timepoint	Brief description of the point the fish was sampled during bioaccumulation (T0, T1, T2, T3) or depuration (D1, D2, D3, D4, D5, D6)
		Treatment	Type of experimental food provided to the fish; either Control (contained non-toxic barracuda) or CTX (contained barracuda with naturally incurred Caribbean ciguatoxin)
	Morphometrics	Initial Weight (g)	Mass of the fish prior to experiment; measured in grams (g) by water displacement
	Feeding	Number of Pellets Fed Daily (pellets / d)	Total number of formulated pellets the fish was fed once daily for the duration of study in pellets per day (pellets d-1); either CTX or Control pellets during bioaccumulation phase and all swapped to Control pellets during depuration phase
		Total Experimental Time (d)	Number of days (d) fish were treated under experimental conditions; fish were fed once daily
		Time in Bioaccumulation Phase (d)	Number of days (d) fish were fed a C-CTX pellet diet; controls fed the non-toxic diet were sampled parallel to C-CTX treated fish during this time
		Time in Depuration Phase (d)	Number of days (d) fish were fed a Control non-toxic diet after the bioaccumulation phase; controls were sampled parallel to C-CTX treated fish during this time
		Daily CTX Feeding Rate (ng CTX3C eq. / d)	Daily non-normalized rate of Caribbean ciguatoxin (C-CTX) ingestion in nanograms CTX3C equivalence per day (ng CTX3C eq. d-1); calculated by multiplying the "number of pellets fed daily" by the "pellet C-CTX concentration" associated with the treatment (Control or CTX)
		Normalized Daily CTX Feeding Rate (ng CTX3C eq. / g fish / d)	Daily bodyweight normalized rate of Caribbean ciguatoxin (C-CTX) ingestion in nanograms CTX3C equivalence per day (ng CTX3C eq. g-1 TE d-1); calculated by dividing the "daily CTX feeding rate" by the "initial weight" of the fish
		Total Toxin Ingested (ng CTX3C eq.)	Total dose of C-CTX ingested by each fish in nanograms CTX3C equivalence (ng CTX3C eq.); calculated by multiplying the "time in bioaccumulation phase" by the "number of pellets fed daily" by the "pellet C-CTX concentration" associated with the treatment (Control or CTX)
		Daily Food Intake (g / d)	Mass of the food provided to each fish daily in grams per day (g d-1); calculated by multiplying the "number of pellets fed daily" by the "average pellet weight" associated with the treatment (Control or CTX)
		Food Intake as Percent of Initial Fish Weight (%)	Mass of the food provided to each fish daily normalized to the initial mass of the fish; calculated as a percent (%) by dividing the "daily food intake" by the "initial weight"
		Daily Food Intake (Dry Weight) (g / d)	Dry mass of the food provided to each fish daily in grams per day (g d-1); calculated by multiplying "number of pellets fed daily" by the "average pellet dry weight" associated with the treatment (Control or CTX)
		Food Intake as Percent of Initial Fish Weight (Dry Weight) (%)	Dry mass of the food provided to each fish daily normalized to the initial mass of the fish; calculated as a percent (%) by dividing the "daily food intake (dry weight)" by the "initial weight" of each fish
	Formulated CTX Diet	Average Pellet Weight (g)	The average mass of one pellet in grams (g) calculated by taking the mean of 40 pellet subsamples on an analytical balance; Control or CTX
		Average Pellet Dry Weight (g)	The average dry weight of one pellet in grams (g) calculated by normalizing weight to the water content in the final dry product; Control or CTX
		Pellet C-CTX Concentration (ng CTX3C eq. / pellet)	The average Caribbean ciguatoxin (C-CTX) concentration in one pellet in nanograms CTX3C equivalence per pellet (ng CTX3C eq. pellet -1); calculated by multiplying the amount of C-CTX per whole food weight by the amount of food per pellet (e.g. ng CTX / g food X g food / pellet)
4. Fish Growth	Morphometrics	Days Since Initial Weight	Number of days that passed between the date of the initial weight measurement
		Fish ID	Synonomous to Sample ID; identification number for tracking a sampled fish
		Weight (g)	Wet mass of fish at the a specified time; measured using water displacement
